# Supplementary material for: Telepsychiatry and Artificial Intelligence: A Structured Review of Emerging Approaches to Accessible Psychiatric Care
Source: Healthcare (Basel). 2025 Jun 5;13(11):1348. doi: 10.3390/healthcare13111348 (PMC12155282; doi:10.3390/healthcare13111348)
Supplement: Supplementary file 1 [file healthcare-13-01348-s001.zip]

Archive with 5 entries (5 files):
- Figure S1. PRISMA 2020 flow diagram illustrating the publication selection process.pdf
- Table S1. Search strategy for each database.pdf
- Table S2. Inclusion and exclusion criteria for publication selection.pdf
- Table S3. Characteristics of empirical studies model architecture, sample, metrics, and limitations.xlsx
- Table S4. PRISMA 2020 compliance checklist.pdf
