# Supplementary material for: Telepsychiatry and Artificial Intelligence: A Structured Review of Emerging Approaches to Accessible Psychiatric Care
Source: Healthcare (Basel). 2025 Jun 5;13(11):1348. doi: 10.3390/healthcare13111348 (PMC12155282; doi:10.3390/healthcare13111348)
Supplement: Supplementary file 1 [file healthcare-13-01348-s001.zip › Table S3. Characteristics of empirical studies model architecture, sample, metrics, and limitations.xlsx]

## Sheet: S3-eng
№	Authors / Year	Country	Topic	Architecture / Method	Multimodal	Validation	Key Metrics	Sample Size	Study Type	Limitations	Comment
1	Chen Y. et al., 2024 [18]	China	Depression diagnosis via speech	SVM	No	5-fold CV (internal)	Accuracy = 94.1%, Sens = 91.6%, Spec = 90.7%	270 (152/118)	ML, audio	No external validation	Solid empirical study; lacks generalizability testing
2	Yin F. et al., 2023 [20]	China	Depression diagnosis	Transformer + Parallel CNN	No	Train/test split (internal)	F1 up to 96.7%, Precision = 98.7%	DAIC-WOZ: 4401; MODMA: 1321	DL, audio	No external validation; risk of data leakage	High accuracy; lacks real-world verification
3	Mahayossanunt Y. et al., 2023 [21]	Thailand	Depression detection based on facial expression and gaze	Window Block LSTM + attention + label smoothing + integrated gradients (IG)	No	Train/dev/test split; additional test set	F1 = 0.889; Accuracy = 91.67%; Precision = 0.914	n = 474 videos; patients with varying depression severity	Empirical (quantitative)	Low proportion of severe cases; no external validation; data not publicly available	Interpretable model with high accuracy; identifies key depressive markers from facial features
4	Fitzpatrick K. et al., 2017 [23]	USA	CBT chatbot effectiveness (Woebot)	Decision Tree + NLP	No	RCT (Woebot vs NIMH e-book)	PHQ-9 (p=0.017, d=0.44); GAD-7 (p=0.004); satisfaction = 4.3/5	70 students (67% F, 79% White)	RCT, 2 weeks, ITT	Short duration, no follow-up, small N, conflict of interest	First RCT on chatbot efficacy; promising but lacks long-term data
5	Sinha C. et al., 2023 [24]	USA, UK, India	Mental health app Wysa during COVID-19	AI chatbot + CBT + mindfulness + behavioral tools	Yes	Retrospective comparison	PHQ-9: r=0.569; GAD-7: r=0.562; engagement r=0.665–0.682	N=4541 (PHQ=2061; GAD=1995)	User data analysis	No control group; anonymity; regression to mean	Effective under peak pandemic load; generalizability unclear
6	Shin J. et al., 2023 [26]	Korea, USA	Monitoring of psycho-emotional state via text input	Fixed-BERT + MLP + CALL + Federated Learning	Yes (speech + keystroke text)	LOUO (n = 46, 10 days)	Depression: AUROC = 0.746; MAE ↓ by 8.21%	n = 46; data collected via Android app	Empirical (quantitative)	Short observation period; small sample size; English-speaking users only	Effectively captures depression signals from smartphone text while preserving user privacy
7	Kessler R.C. et al., 2015 [28]	USA	Post-hospital suicide prediction (Army STARRS)	Elastic Net + Survival Model	No	10-fold CV (internal)	AUC = 0.85; HR = 2.4–3.1	53,769 military cases; 68 suicides	Cohort + ML	No external validation; no XAI; administrative data only	Strong stratification; lacks deployment evidence
8	Zhang X. et al., 2025 [29]	China	Bipolar relapse prediction	Logistic regression + Nomogram	No	Internal (n=301) + External (n=81)	AUC = 0.924 (train), 0.741 (valid)	n=384 (303+81)	Empirical quantitative	Simple predictors; short-term validation	Easy-to-use tool; limited in scale and interpretability
9	Lee D.Y. et al., 2022 [30]	South Korea	Psychosis relapse prediction	LDA (NLP), EHR + notes	Yes	Internal (3-fold CV) + External (n=4391)	AUROC = 0.946 → 0.616 (external)	Internal: n=330; External: n=4391	ML + NLP	Limited external data types; no PANSS; heterogeneous dx	NLP improved AUROC; external generalizability low
10	Pedrelli P. et al., 2020 [32]	USA	Passive sensing for depression severity monitoring	Boosting + Random Forest + Boruta	Yes	10-fold CV	MAE = 3.88–4.74; RMSE = 4.88–5.99; r = 0.46–0.7	n = 31 (MDD patients)	Quantitative, passive	Small N; expensive sensors; high MAE	First passive multimodal symptom estimator					`
11	Sheriff R. et al., 2023 [33]	UK / Italy	Attitudes toward telepsychiatry among users and providers	Mixed-methods (surveys + focus groups)	No	Thematic coding + double validation	≥78% prefer in-person; <28% trust confidentiality	n=1798	Mixed empirical	Limited geography; low minority & male representation	First large-scale cross-national telepsychiatry attitude study
12	Mosteiro P. et al., 2022 [36]	Netherlands	Gender bias in benzodiazepine prescribing models	Logistic + Random Forest + Reweighing + Prejudice Remover	No	5-fold CV + threshold optimization	Accuracy = 0.834–0.843; DI = 0.793→0.869	n = 3192	Empirical quantitative	Single center; limited features; incomplete dx dates	First fairness mitigation study in psychiatry with real-world data
13	O’Connor, 2024 [37]	USA, UK	Public attitudes to AI-based psychiatric diagnosis	Online survey, randomized vignettes	No	MANOVA with covariate controls	Significant anxiety scores on 16 scales (p < 0.05)	n = 2060 (nationally representative)	Empirical quantitative	Hypothetical design; online format; unvalidated scales	First large-scale survey on ethical perceptions of AI diagnosis
14	Iwaya L.H. et al., 2022 [38]	AU, UK, Sweden	Privacy risks in mHealth apps	Static + dynamic analysis, LINDDUN, GDPR audit	No	Technical audit	96% data leaks; 24/27 complex policies; 20/27 critical risk	n = 27 top Google Play apps	Empirical quantitative	Limited testing scope; missing premium features; compatibility issues	First large-scale privacy audit of mHealth apps
